# Supplementary material for: Association mapping uncovers maize ZmbZIP107 regulating root system architecture and lead absorption under lead stress
Source: Front Plant Sci. 2022 Sep 26;13:1015151. doi: 10.3389/fpls.2022.1015151 (PMC9549328; doi:10.3389/fpls.2022.1015151)
Supplement: Supplementary file 1 [file Table_1.xlsx]

## Sheet: Table S1
Table S1 All the candidate genes located within the LD regions of the significant SNPs based on B73 (RefGen_v4) genome.
Trait	SNP	Gene model
BSH-LTC	PZE-108077298	Zm00001d011014
	PZE-108077298	Zm00001d010859
	PZE-108077298	Zm00001d018431
	PZE-108077298	Zm00001d011012
	PZE-108077298	Zm00001d011013
	PZE-108077298	Zm00001d007827
	PZE-108077298	Zm00001d025658
	PZE-108077298	Zm00001d040694
	PZE-108077298	Zm00001d021199
	PZE-108077298	Zm00001d011023
	PZE-108077298	Zm00001d051267
	PZE-108062009	Zm00001d035442
	PZE-108062009	Zm00001d010408
	PZE-108062009	Zm00001d010411
	PZE-108062009	Zm00001d010407
	PZE-108062009	Zm00001d010409
	PZE-108062009	Zm00001d043178
	PZE-108062009	Zm00001d007071
	PZE-108062009	Zm00001d010410
	PZE-108062009	Zm00001d010413
	PZE-108062009	Zm00001d010404
	PZE-102108114	Zm00001d015571
	PZE-102108114	Zm00001d011134
	PZE-102108114	Zm00001d028110
	PZE-102108114	Zm00001d004836
	PZE-102108114	Zm00001d004837
	PZE-110032152	Zm00001d024160
	PZE-110032152	Zm00001d024158
	PZE-110032152	Zm00001d024159
	PZE-110032152	Zm00001d040356
BSH, root bushiness
LTC, lead-tolerance coefficient
