# Supplementary material for: Association mapping uncovers maize ZmbZIP107 regulating root system architecture and lead absorption under lead stress
Source: Front Plant Sci. 2022 Sep 26;13:1015151. doi: 10.3389/fpls.2022.1015151 (PMC9549328; doi:10.3389/fpls.2022.1015151)
Supplement: Supplementary file 2 [file Table_2.xlsx]

## Sheet: Table S2
Table S2 Six differentially expressed genes (DEGs) in two maize lines with contrasting Pb tolerance under Pb treatment
Gene	SCL177 (Pb-senstive line)			SCL280 (Pb-tolerant line)			Description
	log2 Ratio (48 h/0 h)	p-value	FDR	log2 Ratio (48 h/0 h)	p-value	FDR
Zm00001d011012	9.5507	0.000150909	0.000586143	4.095	3.04e-09	4.18e-08	Expressed protein Mannose-specific jacalin-related lectin protein
Zm00001d007827	-4.2991	5.77e-07	3.36e-06	-6.2692	3.22e-162	4.56e-158	early light inducible protein1
Zm00001d010404	1.1141	0.00339294	0.00982159	/	/	/	Cyclin superfamily protein putative
Zm00001d011134	-8.9464	0.00188281	0.00577147	/	/	/	Putative AP2/EREBP transcription factor superfamily protein
Zm00001d024160	1.2359	2.21e-07	1.37e-06	/	/	/	Transcription factor TGA4
Zm00001d040356	1.077	0.000967121	0.00315666	/	/	/	geranylgeranyl hydrogenase2
FDR, false discovery rate
