# Supplementary material for: Association mapping uncovers maize ZmbZIP107 regulating root system architecture and lead absorption under lead stress
Source: Front Plant Sci. 2022 Sep 26;13:1015151. doi: 10.3389/fpls.2022.1015151 (PMC9549328; doi:10.3389/fpls.2022.1015151)
Supplement: Supplementary file 3 [file Table_3.xlsx]

## Sheet: Table S3
Table S3 All genetic variants were identified within the four candidate genes
Candidate Gene	Trait	Marker	Chromosome	Position	allele	p-value
Zm00001d011134	BSH_LTC	S8_140016556	8	140016556	C/A	0.04245
		S8_140016412	8	140016412	G/A	0.19078
		S8_140016527	8	140016527	C/G	0.36863
		S8_140016592	8	140016592	T/A	0.5643
		S8_140017332	8	140017332	G/C	0.8875
Zm00001d010404	BSH_LTC	S8_113171481	8	113171481	C/G	0.03906
		S8_113172367	8	113172367	C/T	0.04167
		S8_113171017	8	113171017	C/T	0.08333
		S8_113171850	8	113171850	T/C	0.37491
		S8_113171906	8	113171906	T/C	0.49422
		S8_113172003	8	113172003	C/T	0.18428
		S8_113172038	8	113172038	C/T	0.87625
		S8_113172080	8	113172080	C/T	0.17087
		S8_113172272	8	113172272	A/C	0.27375
		S8_113172410	8	113172410	G/A	0.23923
		S8_113172451	8	113172451	A/G	0.38288
		S8_113172648	8	113172648	G/A	0.65837
		S8_113174114	8	113174114	C/A	0.05891
		S8_113174170	8	113174170	C/A	0.99073
		S8_113174543	8	113174543	T/A	0.06811
		S8_113175006	8	113175006	C/T	0.05074
		S8_113175091	8	113175091	T/C	0.05161
		S8_113175144	8	113175144	G/A	0.2832
		S8_113175165	8	113175165	G/A	0.34531
		S8_113175219	8	113175219	-/T	0.57614
		S8_113175269	8	113175269	G/T	0.27571
		S8_113175356	8	113175356	A/G	0.62253
Zm00001d040356	BSH_LTC	S3_39647996	3	39647996	G/A	0.01204
		S3_39648228	3	39648228	G/A	0.25258
		S3_39648252	3	39648252	G/A	0.21123
		S3_39648438	3	39648438	C/T	0.07915
		S3_39649234	3	39649234	T/-	0.83791
		S3_39650371	3	39650371	G/T	0.45957
		S3_39650459	3	39650459	A/T	0.35764
		S3_39650460	3	39650460	T/C	0.05159
Zm00001d024160	BSH_LTC	S10_51323856	10	51323856	C/A	0.0259
		S10_51324804	10	51324804	C/A	0.04894
		S10_51317579	10	51317579	C/G	0.41779
		S10_51317657	10	51317657	T/C	0.07696
		S10_51318795	10	51318795	C/T	0.39411
		S10_51318849	10	51318849	G/T	0.86742
		S10_51319119	10	51319119	C/A	0.82593
		S10_51319259	10	51319259	T/A	0.40345
		S10_51319520	10	51319520	A/T	0.76414
		S10_51319634	10	51319634	A/C	0.87004
		S10_51319753	10	51319753	C/G	0.62728
		S10_51321263	10	51321263	C/A	0.53739
		S10_51321466	10	51321466	G/T	0.93406
		S10_51321473	10	51321473	G/A	0.60358
		S10_51321614	10	51321614	G/T	0.73546
		S10_51321690	10	51321690	T/A	0.87198
		S10_51323435	10	51323435	G/A	0.76843
		S10_51324544	10	51324544	A/G	0.63668
		S10_51325757	10	51325757	C/G	0.49532
		S10_51326309	10	51326309	A/G	0.68866
		S10_51326759	10	51326759	A/T	0.35469
		S10_51327058	10	51327058	A/C	0.16157
		S10_51328554	10	51328554	C/T	0.41756
		S10_51328568	10	51328568	A/G	0.19245
		S10_51328881	10	51328881	G/A	0.20377
BSH, root bushiness
LTC, lead-tolerance coefficient
